# Supplementary material for: Live-cell imaging in human colonic monolayers reveals ERK waves limit the stem cell compartment to maintain epithelial homeostasis
Source: eLife. 2022 Sep 12;11:e78837. doi: 10.7554/eLife.78837 (PMC9499537; doi:10.7554/eLife.78837)
Supplement: Figure 2—source data 4. [file elife-78837-fig2-data4.xls]

## Sheet: Figure 2D LGR5
Node	Non-node
209.255	181.686
246.231	190.526
303.58	192.76
232.389	192.563
296.653	172.755
338.29	173.578
326.807	178.317
292.606	188.162
289.99	217.701
414.795	213.353
280.509	195.639
497.754	200.915
484.181	180.59
224.551	185.472
372.819	185.385
264.442	169.224
348.755	177.778
417.627	177.829
461.089	176.523
531.919	175.804
528.881	231.626
199.213	167.785
238.023	179.889
327.161	192.566
522.047	179.69
338.483	168.488
431.214	202.332
390.638	183.199
538.501	180.003
472.365	196.005
227.655	177.325
291.687	170.319
573.725	168.02
249.414	172.244
338.644	183.776
278.22	175.175
385.514	173.875
193.174	178.368
496.232	178.108
213.552	190.555
491.439	167.959
219.676	185.772
330.733	174.144
273.958	172.549
388.392	185.149
214.696	178.359
187.07	175.371
188.86	169.927
305.293	178.453
230.429	177.78
232.759	176.062
330.28	172.725
195.752	171.788
255.176	168.549
225.825	182.671
201.54	184.133
218.73	213.445
228.843	191.107
225.11	192.395
207.468	180.143
189.443	174.404
211.993	200.517
198.928	173.797
209.499	172.826
	185.564
	175.07
	175.407
	179.551
	185.43
	177.134
	182.536
	188.142
	194.834
	198.583
	196.592
	346.455
	236.918
	177.835
	195.891
	185.798
	191.268
	181.388
	230.471
	199.432
	176.616
	200.798
	211.449
	217.068
	206.653
	183.193
	206.755
	177.925
	239.446
	295.267
	216.82
	214.212
	191.232
	180.157
	206.937
	211.257
	226.387
	177.533
	187.436
	223.474
	190.512
	216.718
	183.761
	195.102
	191.975
	186.116
	205.088
	260.768
	209.601
	220.407
	197.435
	180.489
	190.774
	209.96
	209.614
	217.372
	199.03
	190.777
	218.699
	257.92
	222.874
	197.581
	182.722
	187.306
	207.449
	194.958
	193.849
	202.635
	211.349
	189.571
	216.06
	178.147
	185.03
	199.318
	181.867
	205.102
	211.139
	211.342
	199.337
	175.182
	188.247
	198.268
	189.717
	207.04
	207.976
	172.435
	194.365
	189.142
	184.163
	182.079
	187.674
	202.565
	185.732
	184.718
	184.218
	192.684
	177.004
	211.05
	202.156
	190.955
	190.898
	185.211
	205.563
	192.771
	178.035
	178.241
	192.297
	193.88
	187.097
	194.692
	182.907
	191.03
	177.401
	181.974
	184.459
	197.072
	167.744
	183.095
	174.645
	178.405
	195.524
	171.94
	167.109
	192.074
	173.613
	198.984
	172.389
	235.357
	183.278
	182.331
	180.196
	176.125
	177.062
	173.006
	163.556
	174.57
	169.943
	168.323
	174.219
	166.581
	184.134
	166.953
	171.511
	191.449
	173.81
	167.558
	164.488
	170.035
	170.077
	164.535
	161.07
	163.297
	164.955
	164.719
	160.362
	167.248
	224.655
	165.204
	171.534
	166.962
