# Supplementary material for: Live-cell imaging in human colonic monolayers reveals ERK waves limit the stem cell compartment to maintain epithelial homeostasis
Source: eLife. 2022 Sep 12;11:e78837. doi: 10.7554/eLife.78837 (PMC9499537; doi:10.7554/eLife.78837)
Supplement: Figure 2—source data 5. [file elife-78837-fig2-data5.xls]

## Sheet: Figure 2D KRT20
Node	Non-node
142.594	177.304
164.269	183.676
159.936	172.68
152.59	200.535
137.169	157.485
174.204	186.73
141.336	199.617
141.556	166.337
140.492	177.305
192.634	185.624
155.356	172.083
135.945	176.221
125.14	130.392
205.518	243.28
140.167	185.142
121.95	197.272
147.994	189.312
139.044	239.104
200.893	166.694
169.33	175.527
147.582	181.077
140.113	191.082
140.484	160.988
146.213	179.443
174.151	201.174
148.952	195.699
164.851	195.206
124.815	155.454
138.049	209.186
	181.209
	141.31
	188.917
	204.97
	171.913
	232.976
	168.959
	147.404
	170.815
	241.852
	178.433
	207.564
	168.322
	150.409
	206.981
	137.843
	150.232
	171.421
	164.132
	267.005
	149.655
	161.783
	174.648
	148.66
	206.25
	193.845
	143.796
	220.419
	188.47
	230.786
	180.946
	191.478
	186.351
	185.494
	175.074
	210.238
	209.732
	228.365
	244.287
	196.44
	203.335
	181.639
	172.578
	205.067
	229.528
	196.5
	160.326
	219.576
	172.091
	200.378
	155.609
	195.443
	146.836
	171.369
	179.209
	172.19
	155.399
	224.431
	219.64
	166.747
	236.987
	221.492
	153.642
	150.248
	154.411
	201.766
	259.374
	180.458
	218.73
	173.753
	213.298
	156.767
	228.208
	173.311
	179.652
	128.867
	125.679
	269.79
	168.1
	127.768
	149.701
	151.103
	175.71
	167.732
	183.812
	162.629
	134.354
	153.426
	122.079
	163.742
	175.96
	134.444
	152.91
	221.234
	160.881
	145.015
	148.901
	132.44
	175.562
	133.903
	140.029
	255.934
	176.849
	144.704
	151.009
	128.592
	131.272
	150.806
	203.817
	136.243
	160.634
	137.956
	178.973
	163.433
	130.578
	133.758
	185.985
	164.848
	140.013
	149.039
	128.208
	156.567
	182.119
	136.136
	147.113
	177.426
	180.195
	135.663
	143.05
	163.322
	198.428
	147.222
	175.843
	170.639
	139.14
	140.086
	184.827
	175.431
	139.059
	131.053
	181.029
	137.899
	176.168
	160.152
	159.65
	182.99
	148.154
	145
	169.462
	157.645
	136.989
	151.985
	136.974
	132.358
	127.346
	143.905
	141.56
