# Supplementary material for: Live-cell imaging in human colonic monolayers reveals ERK waves limit the stem cell compartment to maintain epithelial homeostasis
Source: eLife. 2022 Sep 12;11:e78837. doi: 10.7554/eLife.78837 (PMC9499537; doi:10.7554/eLife.78837)
Supplement: Figure 4—source data 2. [file elife-78837-fig4-data2.xls]

## Sheet: Figure 4E
	DMSO	100nM PMA
	Nearest Neighbor	Nearest Neighbor
	19.77	15.666
	15.697	16.446
	12.567	12.571
	16.275	10.273
	27.487	16.879
	16.967	13.87
	12.424	14.611
	12.169	18.344
	13.585	13.073
	17.732	19.725
	12.814	17.436
	13.078	14.71
	16.84	14.116
	9.714	20.104
	9.714	18.536
	11.401	16.498
	12.64	17.068
	10.629	20.352
	9.806	10.273
	9.248	17.209
	13.88	15.357
	11.464	20.587
	11.202	18.458
	15.839	15.666
	8.639	13.763
	16.241	17.854
	16.241	19.119
	12.142	15.2
	16.002	12.205
	11.815	17.498
	13.675	14.621
	12.712	15.74
	28.454	19.553
	13.715	13.87
	11.586	15.247
	6.435	16.697
	11.734	17.424
	17.732	13.073
	15.766	14.542
	16.095	14.991
	20.655	13.312
	14.287	14.813
	12.64	15.357
	11.775	19.119
	16.317	27.156
	10.629	10.531
	10.061	31.592
	12.712	14.611
	9.779	14.116
	12.814	18.279
	8.639	15.74
	12.567	12.205
	7.894	19.048
	20.27	16.195
	12.878	11.561
	9.806	10.74
	10.061	14.813
	14.028	16.672
	11.401	16.879
	7.23	12.104
	6.435	13.594
	17.875	12.571
	7.592	10.531
	10.952	13.763
	13.878	15.247
	11.124	14.273
	11.202	19.142
	13.44	14.542
	9.696	12.992
	13.241	14.803
	9.248	17.029
	16.336	15.484
	7.47	12.372
	13.97	11.094
	11.345	9.618
	13.126	15.616
	12.142	13.312
	14.114	14.613
	13.078	16.157
	7.894	13.381
	10.952	17.638
	9.281	11.094
	11.015	12.766
	6.852	20.587
	9.401	19.594
	6.688	9.618
	13.715	10.74
	11.825	19.435
	11.418	19.553
	11.418	17.723
	14.703	14.553
	12.068	12.843
	9.519	20.745
	18.031	14.553
	11.015	12.104
	15.766	13.561
	12.91	16.672
	9.779	11.077
	11.759	12.992
	13.135	15.616
	12.535	12.917
	12.944	14.968
	7.502	14.155
	12.535	12.046
	11.903	13.968
	7.47	13.561
	12.865	13.437
	16.275	9.764
	9.519	10.837
	8.564	16.8
	6.747	14.919
	6.421	12.766
	5.553	17.821
	14.452	12.129
	14.562	13.858
	17.034	15.289
	14.287	14.844
	15.016	13.381
	10.993	12.372
	7.502	15.484
	13.552	14.167
	9.731	9.571
	15.063	14.167
	13.135	12.743
	14.364	14.803
	6.421	14.144
	17.305	12.843
	6.906	13.702
	6.688	11.077
	8.564	15.51
	9.281	14.228
	12.905	15.289
	11.728	21.467
	9.578	14.844
	9.021	16.302
	10.572	16.429
	9.846	12.595
	12.058	10.837
	14.452	16.764
	9.479	14.722
	10.3	17.026
	12.758	15.51
	13.453	12.743
	11.254	12.046
	10.616	12.587
	13.225	14.155
	14.177	12.129
	11.775	12.01
	13.558	15.428
	9.479	12.859
	14.945	13.17
	8.643	10.93
	15.057	14.711
	9.221	14.722
	10.757	9.571
	11.775	14.617
	13.453	13.435
	10.545	16.246
	9.884	19.875
	10.757	15.758
	16.436	14.412
	8.89	12.587
	6.906	21.046
	16.346	14.144
	12.913	17.026
	17.532	10.259
	15.537	17.765
	12.913	10.358
	9.846	10.259
	5.553	13.427
	14.746	12.587
	12.262	16.598
	11.554	13.17
	8.643	16.807
	15.984	18.302
	7.205	11.571
	15.448	13.536
	7.205	16.014
	9.424	9.596
	9.818	12.587
	8.403	20.751
	13.552	21.07
	9.221	13.8
	9.884	12.858
	10.3	10.93
	9.589	12.01
	9.578	14.688
	10.223	20.331
	14.038	9.596
	14.775	14.338
	10.894	19.304
	7.774	11.536
	11.522	14.22
	20.005	15.746
	14.945	13.734
	10.894	17.28
	8.403	11.536
	11.717	12.776
	11.228	12.776
	10.986	17.28
	10.879	15.095
	9.424	19.289
	13.029	14.622
	8.386	14.561
	10.545	14.052
	11.538	13.536
	9.228	14.688
	15.456	14.617
	14.319	13.8
	17.674	18.67
	7.547	16.756
	10.38	10.603
	12.229	13.535
	14.872	15.554
	9.941	22.102
	15.735	16.807
	11.038	18.426
	13.485	16.472
	7.774	15.471
	8.357	18.304
	13.225	14.911
	11.522	11.026
	10.684	15.471
	13.558	18.302
	20.823	16.14
	10.193	16.377
	12.106	12.045
	10.059	16.164
	10.372	17.056
	14.038	13.611
	9.974	10.603
	7.839	20.034
	9.589	15.916
	11.717	15.916
	14.487	12.396
	13.485	15.095
	7.813	17.014
	13.518	21.527
	8.557	18.134
	7.547	14.147
	9.093	15.554
	13.909	14.258
	12.333	14.357
	8.208	11.026
	11.913	12.219
	10.372	15.931
	11.747	16.756
	13.616	13.535
	9.247	19.715
	10.585	21.822
	15.049	12.418
	8.255	19.559
	13.112	16.626
	11.038	14.033
	12.052	13.611
	16.017	14.689
	15.735	16.814
	7.813	13.037
	9.368	17.771
	10.059	18.509
	9.247	18.086
	15.41	16.568
	7.839	16.164
	14.319	13.431
	14.884	19.473
	7.763	17.826
	10.418	17.112
	11.957	17.112
	11.988	12.917
	10.183	14.843
	6.234	14.812
	16.874	19.796
	8.255	13.431
	9.842	18.029
	11.302	18.203
	12.757	16.988
	11.861	15.213
	6.234	18.017
	14.287	14.033
	13.112	15.499
	7.05	19.468
	13.518	19.016
	11.262	17.997
	9.158	12.418
	9.71	25.745
	11.302	14.258
	18.449	11.862
	12.955	14.357
	9.974	12.204
	9.368	14.72
	10.963	15.953
	15.307	15.964
	14.827	15.754
	10.418	12.917
	8.557	21.822
	6.06	22.547
	10.963	16.814
	18.969	18.772
	12.181	19.34
	9.042	17.826
	9.817	17.662
	10.75	12.204
	6.27	15.817
	13.936	16.584
	6.27	14.812
	10.251	18.328
	20.005	17.431
	10.75	16.216
	9.018	14.121
	13.46	24.848
	6.06	22.559
	7.814	13.993
	14.474	16.138
	15.91	15.263
	7.814	13.203
	12.95	14.548
	9.943	15.817
	9.278	15.953
	9.052	18.384
	9.104	11.862
	12.757	15.855
	8.99	18.184
	7.054	15.849
	10.183	18.107
	11.829	14.977
	10.579	23.287
	11.741	18.772
	12.955	16.984
	16.817	14.72
	15.065	14.041
	9.042	14.121
	9.104	14.531
	17.676	14.367
	9.392	16.544
	13.932	18.192
	17.804	13.866
	9.661	14.977
	12.317	14.041
	9.793	17.409
	6.037	17.431
	8.878	12.612
	8.841	16.544
	15.969	13.993
	6.037	15.855
	15.172	15.391
	15.065	18.762
	11.425	16.477
	8.045	14.548
	11.257	15.668
	9.103	14.531
	5.799	16.471
	16.368	16.268
	10.968	16.471
	10.579	16.216
	9.278	16.138
	10.968	16.473
	7.312	14.367
	14.287	13.203
	8.743	13.866
	9.977	13.843
	8.418	20.571
	9.637	18.116
	14.951	16.814
	10.814	13.843
	13.807	16.984
	12.084	15.391
	16.293	18.518
	12.208	15.081
	11.829	16.021
	12.781	14.006
	15.774	15.671
	9.661	13.363
	12.339	16.765
	8.743	16.892
	5.728	14.184
	11.741	15.592
	8.849	15.393
	11.22	16.255
	11.661	17.616
	8.849	17.674
	5.096	19.757
	10.809	10.473
	20.139	13.431
	13.924	11.812
	7.485	13.464
	9.392	19.559
	11.987	12.253
	12.781	16.201
	15.944	16.444
	5.096	11.812
	8.045	17.805
	9.637	19.674
	14.226	13.926
	7.312	14.006
	5.799	16.473
	14.825	18.799
	14.634	15.209
	7.485	16.355
	10.814	18.02
	16.99	18.925
	8.418	12.291
	9.125	18.876
	12.044	15.478
	7.736	13.148
	8.848	18.518
	12.044	15.478
	11.046	22.896
	16.864	13.708
	8.127	15.393
	12.208	15.671
	6.603	13.191
	8.258	13.431
	8.848	14.298
	11.498	12.253
	6.423	12.291
	8.933	10.473
	11.7	18.01
	8.127	16.324
	6.603	15.509
	11.185	15.721
	13.27	19.559
	14.825	12.635
	10.809	12.635
	14.909	16.872
	9.558	15.899
	9.372	13.406
	12.478	13.565
	6.378	15.899
	7.547	17.633
	14.175	12.571
	7.008	13.708
	19.353	12.635
	9.344	13.597
	14.43	13.148
	9.791	20.11
	11.498	12.635
	11.7	13.242
	11.987	16.461
	13.609	15.883
	8.64	13.565
	15.858	13.464
	8.674	13.15
	12.157	14.91
	14	14.203
	12.56	13.617
	14.175	15.384
	12.479	19.361
	12.716	13.996
	8.298	14.273
	10.138	14.203
	7.547	20.11
	9.281	14.743
	7.41	18.727
	9.183	13.191
	8.075	13.562
	6.423	13.877
	11.013	19.678
	8.619	13.803
	7.306	14.209
	6.378	13.01
	11.057	19.081
	13.725	12.571
	13.453	13.406
	14.909	18.116
	12.716	17.306
	8.097	12.339
	8.075	17.295
	14.021	13.597
	12.975	21.868
	8.097	11.316
	14	13.562
	11.52	13.01
	12.56	12.339
	13.453	18.038
	10.138	13.15
	9.192	16.283
	8.997	15.374
	9.192	15.309
	12.478	18.097
	10.455	17.075
	11.057	11.316
	16.691	15.384
	8.997	14.996
	12.975	16.565
	11.013	11.461
	13.683	17.484
	13.413	17.801
	20.73	16.265
	15.128	17.786
	8.155	13.323
	12.683	12.639
	13.27	16.565
	8.298	17.07
	12.339	14.209
	12.836	14.579
	8.155	19.132
	6.685	22.094
	9.489	13.617
	12.431	13.004
	10.546	15.729
	7.306	22.174
	9.017	21.83
	14.021	10.194
	10.905	10.194
	16.437	18.467
	5.799	17.295
	6.685	14.776
	10.455	12.639
	13.556	15.392
	6.969	17.101
	9.664	16.265
	18.302	19.366
	13.976	11.461
	12.82	16.844
	6.822	18.927
	20.069	18.998
	10.636	19.738
	13.314	12.529
	12.836	16.568
	11.52	16.408
	14.508	23.812
	13.413	14.433
	8.783	14.693
	10.636	16.763
	6.822	13.323
	12.175	13.524
	15.23	14.268
	15.128	16.568
	7.53	19.737
	10.113	17.484
	13.314	16.157
	17.997	13.004
	13.556	15.231
	9.042	14.453
	13.373	13.336
	5.799	16.981
	9.824	18.354
	6.652	14.726
	13.667	13.607
	9.706	22.041
	6.652	15.462
	13.087	16.257
	15.646	16.157
	10.546	12.488
	12.63	18.366
	14.123	14.433
	14.261	13.315
	13.683	12.529
	10.244	13.792
	13.673	15.392
	14.312	11.639
	6.809	16.294
	14.897	14.935
	13.935	8.608
	14.661	16.474
	14.435	13.524
	15.199	13.336
	7.094	15.286
	10.113	20.978
	14.391	16.759
	12.795	16.844
	12.811	13.318
	16.562	13.607
	9.755	14.079
	9.197	15.096
	12.795	17.652
	10.462	14.453
	6.809	8.608
	12.494	13.318
	14.052	17.328
	11.795	14.944
	7.244	15.464
	13.514	24.743
	9.755	21.431
	15.876	16.294
	9.677	14.947
	10.39	21.284
	14.517	13.966
	21.94	19.253
	9.163	15.231
	7.896	11.469
	10.001	11.639
	17.997	12.936
	10.39	10.686
	13.013	11.469
	6.143	18.354
	9.219	12.488
	12.91	15.953
	12.616	15.938
	14.312	14.336
	13.013	18.738
	8.941	18.103
	7.199	16.257
	9.955	10.686
	7.244	14.355
	9.955	17.098
	12.63	16.905
	14.222	14.889
	12.581	21.072
	14.123	19.057
	13.833	15.612
	7.199	18.5
	9.197	11.925
	7.007	15.096
	10.462	15.222
	7.007	17.024
	11.08	12.22
	13.935	15.21
	15.96	15.234
	12.86	15.272
	15.74	12.992
	6.143	13.966
	10.111	15.21
	10.001	11.646
	15.199	12.52
	11.553	12.786
	12.494	14.646
	15.062	18.258
	13.097	15.223
	18.173	15.055
	10.265	15.938
	12.772	18.51
	17.9	21.758
	13.219	24.433
	9.163	15.476
	11.674	17.867
	13.833	17.27
	14.222	15.476
	13.8	18.587
	12.103	12.992
	11.071	15.898
	11.123	20.646
	15.518	15.272
	10.512	14.355
	10.111	11.925
	9.246	11.646
	15.869	12.52
	9.4	18.069
	9.826	12.22
	10.153	18.069
	15.74	19.33
	23.564	17.936
	10.153	18.092
	10.011	16.905
	9.246	14.471
	8.528	17.024
	13.097	13.991
	9.83	14.921
	12.179	12.786
	10.455	16.553
	9.36	17.654
	11.292	16.599
	14.152	14.471
	8.724	13.143
	9.36	10.314
	10.512	10.466
	16.713	12.985
	11.071	16.962
	12.909	18.258
	9.454	17.27
	12.772	14.851
	16.426	21.221
	15.062	10.466
	12.421	17.654
	8.724	19.089
	8.528	19.479
	12.137	15.799
	14.152	13.143
	11.123	15.484
	9.83	14.973
	10.671	15.352
	11.286	12.622
	19.19	18.85
	10.624	14.973
	15.687	20.35
	14.797	13.212
	15.159	17.88
	10.011	13.212
	24.2	16.599
	11.076	12.629
	11.971	10.314
	9.454	16.575
	13.606	16.553
	16.798	15.747
	12.481	17.153
	11.471	14.771
	11.628	13.547
	17.939	17.683
	15.869	9.318
	14.314	14.568
	14.555	18.342
	9.899	17.961
	11.931	11.459
	15.342	14.792
	13.072	12.985
	17.417	12.83
	12.671	13.194
	9.234	16.857
	18.641	14.568
	15.455	14.548
	15.257	18.339
	14.625	15.789
	12.575	18.755
	10.624	17.806
	12.242	15.776
	12.076	12.629
	12.518	12.544
	13.193	19.479
	9.899	16.423
	11.389	17.32
	14.79	12.622
	14.797	12.83
	11.621	13.194
	9.795	9.318
	11.931	15.433
	11.924	15.484
	8.471	16.575
	8.471	17.354
	20.302	14.689
	14.652	11.58
	11.471	15.789
	15.995	17.109
	15.049	12.544
	14.841	14.176
	16.497	15.092
	15.229	11.459
	14.79	13.053
	14.314	14.349
	12.481	17.38
	14.797	19.089
	11.882	21.175
	11.882	19.533
	13.016	14.771
	13.615	12.626
	14.76	17.806
	10.811	14.835
	15.401	15.092
	12.713	12.483
	13.038	21.238
	11.99	14.036
	14.625	16.441
	12.598	12.808
	13.016	11.58
	20.961	12.626
	15.642	14.689
	11.389	17.102
	15.609	20.344
	15.455	12.483
	15.511	12.986
	15.465	17.283
	11.924	13.241
	13.992	14.977
	17.737	18.535
	10.463	10.322
	15.609	18.258
	12.598	15.351
	17.527	12.171
	13.202	23.133
	14.494	13.053
	19.895	17.327
	10.923	12.808
	17.896	15.533
	18.641	13.241
	12.215	10.188
	10.463	21.393
	18.293	10.188
	15.049	13.203
	16.401	17.593
	13.581	18.603
	15.824	15.01
	10.567	13.033
	10.15	14.835
	12.713	20.516
	13.984	15.934
	10.921	17.003
	14.797	13.033
	12.137	18.136
	16.497	19.58
	13.038	16.73
	18.607	12.171
	14.548	16.779
	13.633	11.294
	10.567	18.456
	21.979	24.014
	12.716	18.116
	19.977	16.038
	11.763	12.986
	15.125	15.01
	18.617	11.294
	9.327	18.603
	13.992	13.593
	14.857	23.322
	10.923	19.794
	15.068	18.488
	15.725	15.867
	13.653	14.707
	15.824	13.46
	13.756	13.593
	15.774	17.535
	10.15	15.777
	20.946	9.917
	10.639	8.952
	12.648	13.203
	15.442	22.905
	14.494	13.638
	10.921	17.116
	19.734	21.807
	12.137	13.667
	10.478	18.373
	9.327	13.6
	14.327	15.653
	15.068	13.656
	11.511	14.147
	12.316	15.64
	15.125	8.952
	21.653	18.215
	11.58	13.46
	16.845	12.503
	17.374	19.984
	13.212	9.917
	15.61	15.023
	15.838	14.353
	16.43	16.835
	12.471	15.023
	26.464	15.903
	16.513	17.797
	14.695	14.542
	16.094	16.779
	13.756	13.154
	15.51	13.154
	13.653	13.6
	13.864	10.653
	13.393	19.51
	13.166	20.253
	14.651	14.147
	10.858	17.721
	12.881	16.584
	11.206	17.743
	11.164	13.667
	13.717	14.859
	12.884	10.653
	12	18.745
	18.617	11.568
	17.986	11.293
	12.316	16.567
	11.164	12.009
	10.478	16.087
	16.863	16.389
	15.192	12.369
	9.563	17.107
	11.58	15.64
	14.318	16.692
	11.046	13.198
	13.16	18.274
	12.441	14.312
	16.43	18.001
	12.884	12.702
	9.955	14.616
	13.16	14.616
	17.41	14.152
	12.441	13.606
	14.327	17.132
	13.043	16.087
	10.032	17.797
	11.046	12.158
	12.471	17.847
	13.169	17.489
	12	14.309
	14.004	17.736
	12.881	15.38
	12.138	12.009
	13.166	15.546
	14.834	12.359
	13.864	14.7
	13.393	18.503
	16.513	11.568
	17.152	16.679
	18.315	12.119
	10.032	13.397
	15.111	13.606
	11.21	17.978
	16.138	17.998
	14.742	20.362
	12.791	14.312
	14.041	12.158
	11.292	15.466
	21.809	13.198
	16.456	18.885
	11.544	16.348
	12.864	12.702
	9.563	15.332
	15.615	14.502
	14.428	14.152
	14.183	19.795
	12.005	15.332
	10.718	12.359
	23.29	16.959
	10.718	14.537
	15.615	15.369
	13.614	17.107
	10.313	16.269
	18.085	13.525
	10.432	14.7
	8.724	21.837
	6.386	27.22
	10.451	18.682
	17.582	12.651
	14.318	26.655
	13.045	17.2
	14.004	16.577
	12.811	14.831
	12.864	16.952
	12.685	15.546
	11.639	12.119
	8.724	14.216
	12.11	10.982
	11.482	16.16
	17.114	16.468
	11.605	12.949
	11.882	16.269
	15.099	15.466
	13.287	18.717
	11.605	19.101
	5.463	14.752
	11.95	12.968
	11.639	18.053
	10.451	14.502
	11.292	14.752
	10.546	15.369
	14.077	12.723
	16.173	10.982
	11.544	16.21
	14.428	12.651
	11.482	15.784
	12.725	14.355
	11.95	19.06
	10.313	14.413
	11.917	16.348
	12.791	12.949
	9.025	15.272
	10.752	18.294
	18.885	21.238
	11.917	20.137
	9.755	18.155
	16.642	15.118
	13.697	18.053
	8.66	19.795
	11.292	13.325
	18.544	18.268
	11.342	18.929
	20.032	18.836
	11.328	14.283
	15.099	13.165
	17.17	16.468
	5.463	18.682
	12.156	15.526
	15.451	11.624
	18.145	11.433
	11.09	19.092
	19.887	18.397
	13.287	16.604
	17.437	14.355
	16.307	10.084
	8.66	17.2
	9.349	16.158
	21.626	10.815
	9.149	17.044
	16.994	12.723
	8.943	17.019
	14.162	15.118
	9.904	10.084
	9.812	19.713
	16.173	14.221
	9.755	11.624
	10.628	11.953
	14.011	13.53
	10.768	13.325
	16.307	18.706
	11.533	17.022
	16.802	16.975
	15.554	19.741
	10.455	15.526
	11.962	13.165
	19.105	16.789
	8.943	11.433
	9.915	12.765
	10.136	15.851
	9.299	18.268
	12.099	17.379
	17.415	18.397
	8.876	12.709
	7.717	13.53
	19.887	15.185
	12.134	18.104
	10.736	11.499
	13.895	17.044
	10.737	21.678
	9.72	14.351
	9.149	11.953
	9.192	17.792
	9.349	20.749
	25.455	17.574
	13.014	20.15
	13.396	15.879
	6.71	12.743
	13.927	13.991
	10.378	18.871
	6.71	12.765
	9.812	12.359
	13.396	14.997
	18.732	18.947
	12.116	16.929
	10.628	17.805
	13.339	24.482
	14.7	15.851
	10.737	15.879
	9.868	11.807
	10.455	13.668
	11.746	18.986
	10.136	13.773
	12.099	11.499
	9.844	13.668
	8.876	11.807
	10.578	12.709
	14.7	17.022
	13.188	17.372
	13.45	21.505
	9.915	18.875
	9.385	13.124
	10.975	14.14
	9.868	13.942
	10.953	21.408
	12.304	20.977
	9.864	13.335
	6.216	13.871
	9.72	17.379
	14.586	13.602
	4.684	15.185
	8.555	18.155
	12.904	14.298
	6.216	13.99
	18.216	18.159
	15.018	17.574
	4.684	13.773
	9.192	19.188
	21.13	16.929
	6.96	13.614
	8.084	25.805
	15.926	17.219
	15.062	14.706
	9.66	18.337
	8.084	18.337
	12.364	14.048
	12.093	19.115
	11.575	16.025
	13.667	13.124
	15.71	13.871
	10.367	13.99
	8.225	18.519
	12.833	13.602
	10.013	16.026
	12.891	16.231
	12.03	11.82
	18.368	14.706
	13.945	14.14
	11.53	14.298
	14.099	15.609
	15.406	14.314
	10.42	18.275
	13.996	14.919
	12.891	14.958
	11.746	13.335
	16.62	13.739
	12.093	21.408
	10.345	12.272
	12.902	17.512
	12.94	22.771
	7.11	13.952
	8.225	15.697
	9.894	14.314
	8.293	18.678
	9.069	19.802
	10.201	20.224
	10.42	15.304
	9.6	14.5
	6.96	14.958
	12.304	18.519
	11.705	15.486
	14.131	15.609
	11.307	15.603
	14.747	13.481
	12.451	18.176
	9.024	14.98
	11.307	11.82
	10.346	21.205
	15.406	21.059
	16.449	14.382
	14.277	15.137
	10.422	13.739
	7.888	14.563
	12.833	13.952
	16.575	17.375
	6.765	20.561
	9.931	13.562
	13.45	14.944
	8.901	12.626
	10.201	16.231
	11.814	12.861
	8.792	16.33
	9.884	12.272
	15.602	14.509
	13.122	16.026
	20.075	18.867
	6.745	19.802
	7.193	13.079
	7.254	14.808
	6.577	16.212
	8.817	14.017
	18.68	18.176
	8.639	13.19
	5.48	17.194
	13.996	18.948
	11.808	10.458
	12.902	12.626
	9.931	10.458
	14.149	23.658
	12.989	23.415
	7.834	16.271
	9.25	13.481
	14.785	15.16
	8.879	15.639
	9.792	14.98
	13.032	12.552
	14.099	13.562
	11.342	15.495
	8.35	14.509
	7.418	15.715
	13.122	14.017
	6.793	16.212
	9.802	14.808
	6.745	16.585
	6.577	14.275
	8.639	17.931
	13.653	14.723
	5.48	12.861
	12.665	14.058
	12.616	15.795
	7.193	17.787
	8.792	20.483
	11.719	21.662
	10.747	15.663
	10.21	14.675
	10.951	16.97
	10.982	12.744
	11.368	13.19
	10.346	17.461
	16.575	15.388
	14.511	17.507
	7.196	16.771
	18.368	15.715
	8.817	13.245
	12.201	14.994
	8.058	23.658
	7.856	16.271
	11.814	12.552
	10.982	17.073
	12.282	14.936
	7.418	13.983
	9.25	19.901
	13.691	14.322
	7.884	12.494
	14.952	12.025
	15.004	17.007
	10.344	13.983
	15.875	15.663
	7.045	14.723
	8.122	17.413
	26.251	23.804
	6.793	18.168
	9.504	18.665
	24.073	15.795
	11.757	17.543
	7.196	14.553
	9.463	14.249
	11.757	17.666
	7.51	14.102
	11.314	15.388
	13.757	15.667
	7.045	18.178
	10.569	14.275
	11.808	19.743
	9.434	12.744
	11.8	14.968
	8.556	18.979
	8.556	12.768
	10.21	18.449
	12.665	14.994
	8.058	14.342
	6.683	12.494
	8.484	16.623
	15.792	12.547
	10.518	12.75
	10.368	12.025
	13.653	15.344
	8.122	16.623
	10.16	18.126
	8.484	22.987
	10.625	9.794
	9.053	17.073
	9.798	16.704
	7.884	12.547
	12.189	14.959
	10.408	14.653
	20.537	17.335
	9.798	14.309
	10.518	21.278
	19.12	14.577
	6.692	18.85
	6.958	12.75
	11.94	13.189
	16.086	14.399
	6.958	16.704
	6.213	12.768
	11.565	13.189
	13.543	14.553
	24.073	15.88
	12.571	12.546
	6.683	9.794
	8.497	17.685
	17.502	19.271
	11.704	17.666
	10.369	17.007
	11.906	14.309
	10.408	13.866
	6.912	19.498
	6.912	15.551
	10.256	14.342
	6.957	18.65
	6.213	14.653
	10.368	17.574
	10.401	15.359
	8.819	12.304
	5.236	19.743
	10.625	14.959
	7.54	17.859
	7.777	17.859
	10.333	12.546
	11.184	12.156
	15.492	17.935
	10.345	15.359
	14.992	20.303
	10.16	17.878
	8.335	18.317
	14.833	14.252
	11.314	23.065
	17.166	14.399
	10.333	14.444
	7.984	13.241
	12.02	14.842
	15.792	14.842
	6.692	12.593
	13.298	15.853
	6.957	15.88
	9.226	14.624
	7.639	13.866
	8.608	14.577
	6.214	18.066
	10.045	18.849
	10.045	17.91
	9.226	15.244
	11.258	24.791
	8.139	12.304
	7.095	10.893
	5.236	15.695
	9.506	13.288
	9.505	17.403
	7.095	15.551
	10.298	18.464
	11.918	10.675
	19.443	18.272
	6.941	13.74
	13.842	13.665
	12.162	10.047
	10.286	12.128
	8.819	12.593
	13.382	12.156
	12.014	18.524
	8.462	18.47
	9.474	14.918
	7.54	16.618
	11.641	19.084
	10.474	15.695
	12.571	16.938
	10.383	13.451
	8.462	17.878
	6.213	17.403
	12.162	13.99
	14.036	10.047
	11.501	13.288
	5.147	14.493
	5.771	13.902
	10.216	13.759
	13.94	15.244
	5.97	16.11
	16.509	15.577
	15.516	12.385
	13.424	14.44
	9.506	14.347
	9.158	20.505
	10.474	15.115
	11.168	12.128
	9.001	15.244
	5.147	18.464
	6.55	11.442
	10.893	23.096
	11.501	10.675
	12.458	21.529
	11.168	18.155
	8.909	17.91
	8.827	15.153
	12.014	13.836
	13.966	14.918
	11.873	23.376
	16.972	11.993
	17.502	15.115
	9.636	17.019
	10.135	12.385
	8.965	16.11
	10.216	13.902
	14.036	13.759
	11.391	14.347
	11.391	17.201
	14.089	16.504
	10.168	16.825
	7.799	13.756
	6.953	13.954
	17.742	17.228
	9.636	20.258
	11.192	14.493
	14.615	19.728
	7.799	17.201
	16.598	14.224
	8.123	10.899
	10.123	23.015
	11.954	11.442
	13.443	18.645
	9.522	11.777
	8.123	14.027
	12.54	13.443
	13.966	12.672
	9.799	14.473
	9.862	14.44
	6.953	18.28
	13.514	11.777
	8.67	14.197
	10.131	19.172
	7.568	17.24
	8.67	16.44
	7.285	11.993
	12.458	15.847
	7.16	10.362
	8.581	16.8
	7.16	18.466
	6.829	12.929
	8.388	14.732
	14.74	24.441
	9.248	13.836
	10.002	16.905
	8.704	16.615
	9.552	16.868
	15.23	15.981
	14.806	13.024
	10.893	13.86
	10.349	14.611
	8.128	15.981
	8.981	16.178
	12.581	10.362
	14.562	14.933
	8.271	17.258
	14.089	12.152
	8.293	16.347
	14.181	18.588
	14.181	12.502
	11.656	10.873
	15.516	14.452
	5.963	12.649
	8.981	15.274
	9.468	15.755
	12.54	14.809
	13.443	16.167
	19.519	10.139
	11.35	15.221
	7.39	13.024
	6.829	14.027
	9.248	16.034
	16.972	16.852
	8.84	12.152
	8.388	15.262
	12.775	15.847
	12.818	12.002
	7.568	16.275
	9.895	16.463
	7.39	14.739
	18.965	11.912
	13.601	17.758
	5.963	13.644
	15.581	16.905
	10.219	20.223
	9.497	18.637
	17.742	17.047
	8.581	16.976
	5.158	12.649
	11.471	13.681
	11.954	10.139
	5.158	19.689
	13.209	15.678
	8.713	18.259
	9.6	21.979
	10.219	12.002
	6.746	17.717
	11.656	14.355
	11.953	14.933
	8.056	13.739
	7.824	11.275
	10.287	12.502
	9.497	15.488
	12.328	19.727
	17.242	22.824
	11.624	15.274
	11.667	15.262
	7.974	13.876
	12.581	13.183
	16.178	11.912
	12.058	13.895
	21.441	16.855
	14.179	11.912
	6.221	12.053
	8.293	13.766
	8.372	19.523
	6.746	13.739
	8.056	15.404
	9.481	18.835
	12.216	17.426
	12.775	17.86
	9.836	12.053
	10.31	13.575
	6.049	14.147
	12.058	14.608
	8.25	17.31
	14.548	19.107
	12.45	13.766
	12.518	15.933
	11.667	13.392
	18.993	13.183
	14.222	19.109
	16.97	16.463
	14.19	16.332
	16.97	14.147
	10.31	17.883
	9.6	16.125
	10.179	17.042
	9.633	11.275
	10.423	20.017
	11	15.031
	7.974	15.678
	9.367	15.539
	7.874	15.483
	12.948	17.86
	6.221	13.895
	14.588	11.912
	12.029	16.116
	12.437	11.952
	10.423	15.289
	11.941	11.062
	15.581	19.727
	12.034	13.876
	9.999	14.254
	14.588	15.04
	9.758	15.081
	7.73	13.575
	7.464	20.552
	7.824	19.107
	6.502	15.031
	13.124	15.375
	4.303	15.081
	12.392	16.457
	9.367	13.43
	12.108	17.406
	7.909	19.31
	4.303	11.062
	11.692	13.774
	13.124	13.833
	14.166	22.824
	11.443	13.392
	9.633	13.833
	12.565	12.522
	8.935	13.774
	12.113	18.52
	16.178	14.254
	11.03	17.573
	10.179	11.278
	22.188	17.059
	14.702	11.952
	11.91	17.31
	15.077	18.391
	7.846	18.455
	9.586	15.305
	10.153	10.723
	9.303	18.015
	6.502	11.673
	7.846	11.679
	10.345	17.879
	7.464	15.289
	12.216	13.043
	18.993	16.457
	18.565	20.118
	9.303	11.679
	12.565	15.734
	10.153	13.773
	13.919	12.811
	9.498	16.089
	11.349	11.697
	7.874	13.552
	5.805	14.595
	7.909	12.328
	9.695	18.185
	9.607	11.278
	11.941	16.222
	10.345	16.483
	7.73	15.375
	12.029	17.699
	9.511	20.98
	10.802	10.723
	15.331	15.412
	14.166	13.552
	11.437	11.673
	13.553	14.132
	10.661	16.477
	6.982	12.768
	14.919	15.305
	9.37	12.811
	13.019	13.773
	13.743	9.854
	8.563	12.662
	11.643	9.854
	4.691	15.351
	14.102	13.513
	5.325	15.475
	11.91	15.302
	17.126	22.446
	10.107	11.697
	14.395	24.184
	10.709	16.222
	11.167	14.132
	10.48	16.392
	11.007	15.734
	13.207	13.043
	10.655	19.098
	11.443	19.255
	11.427	15.351
	11.167	14.595
	12.252	20.785
	10.661	8.53
	15.763	12.768
	9.914	16.624
	8.931	19.31
	13.627	14.456
	9.607	21.737
	15.349	16.74
	11.273	15.975
	9.745	16.477
	10.655	19.538
	8.807	13.513
	10.858	16.483
	9.37	15.041
	14.388	16.793
	13.563	12.662
	8.994	16.728
	12.481	19.207
	15.021	11.72
	14.653	13.867
	12.089	12.893
	13.661	12.421
	9.722	13.027
	11.609	13.985
	6.328	15.668
	10.574	13.867
	10.597	14.675
	11.201	8.53
	4.691	13.897
	5.781	13.896
	10.574	13.668
	14.044	15.302
	15.637	16.127
	9.745	15.778
	11.643	16.392
	11.992	11.72
	5.251	15.999
	17.438	12.556
	12.089	19.513
	10.705	19.578
	11.038	13.896
	12.022	15.975
	15.021	18.634
	10.893	15.251
	9.722	22.446
	13.546	14.456
	14.395	12.893
	9.395	14.843
	12.165	13.966
	8.994	16.624
	15.186	13.306
	16.026	13.306
	10.161	15.759
	5.432	17.804
	6.328	12.421
	14.839	12.556
	11.009	21.709
	9.395	15.744
	10.01	19.87
	13.687	18.252
	10.729	13.477
	11.291	13.194
	9.412	20.701
	13.519	16.975
	9.894	14.652
	15.986	15.668
	11.759	13.875
	14.653	14.578
	11.924	15.822
	5.432	15.995
	10.161	15.133
	11.749	18.588
	16.808	13.897
	11.038	18.805
	13.553	15.133
	8.602	13.966
	13.553	13.047
	14.644	14.991
	13.699	10.743
	9.444	13.969
	14.587	19.513
	16.25	14.963
	12.91	15.745
	9.412	11.582
	11.201	18.706
	15.441	13.063
	8.602	16.632
	10.574	10.743
	11.87	18.845
	5.251	18.332
	13.801	15.564
	13.548	17.719
	9.647	21.149
	8.027	14.406
	11.91	13.255
	11.163	12.915
	11.298	15.932
	11.378	14.652
	11.87	13.875
	16.25	17.719
	12.192	10.446
	9.304	15.598
	10.276	17.229
	16.026	18.252
	10.09	16.934
	10.455	12.017
	10.729	15.168
	6.171	14.365
	11.493	16.219
	15.026	14.796
	11.011	9.789
	9.116	11.101
	13.546	15.678
	11.009	15.735
	11.924	21.149
	11.92	20.41
	11.484	16.741
	7.865	10.443
	12.278	11.378
	9.116	11.582
	16.07	14.796
	13.924	21.394
	12.703	20.761
	10.08	12.915
	14.587	10.446
	7.38	18.974
	11.302	12.017
	7.686	15.564
	7.865	9.789
	10.09	14.393
	11.894	14.012
	12.817	14.012
	8.308	13.063
	13.83	14.881
	6.171	12.819
	12.477	14.599
	10.646	14.406
	13.924	11.378
	9.364	15.125
	11.163	22.511
	13.2	10.443
	11.378	21.381
	12.976	14.287
	8.864	15.168
	11.894	16.6
	14.587	15.549
	12.703	16.652
	8.864	13.594
	9.656	11.101
	10.721	16.6
	10.923	15.668
	10.064	14.963
	13.764	20.951
	8.626	10.771
	9.457	10.114
	10.647	15.678
	14.587	11.091
	9.457	15.59
	8.308	14.599
	13.424	12.729
	11.941	20.239
	8.937	14.393
	11.298	13.979
	10.624	11.542
	10.537	11.63
	14.773	13.594
	9.024	16.091
	10.274	14.287
	11.94	12.819
	14.773	13.237
	7.38	16.714
	7.214	16.958
	6.946	18.077
	11.941	15.184
	8.59	15.668
	14.974	15.413
	12.657	10.114
	11.119	11.865
	9.024	11.091
	9.923	16.036
	12.657	12.729
	11.968	10.18
	12.068	17.779
	12.553	15.84
	18.227	13.479
	14.48	13.411
	11.281	13.431
	9.364	13.431
	14.995	19.19
	12.525	15.571
	11.968	13.237
	14.321	9.178
	12.287	15.999
	15.951	16.466
	7.972	15.874
	9.281	9.178
	11.127	20.585
	9.876	13.147
	20.295	16.036
	7.103	16.415
	11.127	15.725
	12.562	15.874
	12.553	17.044
	6.946	12.541
	9.415	13.979
	9.403	15.853
	7.103	13.616
	10.339	15.413
	11.01	10.18
	8.937	15.954
	10.524	11.638
	10.537	12.541
	8.648	24.008
	8.945	16.91
	7.796	13.006
	10.721	16.048
	13.778	16.699
	10.288	13.479
	11.866	11.638
	12.476	15.733
	7.78	13.596
	9.415	16.699
	12.759	15.725
	10.624	15.853
	11.408	17.472
	9.923	18.621
	12.576	18.125
	13.594	13.147
	10.378	18.48
	11.798	14.508
	24.774	15.733
	12.876	13.683
	10.176	13.216
	14.179	15.995
	12.469	20.686
	14.824	16.91
	12.512	15.833
	18.227	14.679
	11.787	14.64
	11.651	18.306
	12.476	15.571
	10.32	13.616
	19.043	12.142
	14.418	17.715
	9.281	16.603
	10.339	18.875
	11.281	16.826
	9.403	13.216
	9.995	16.237
	6.908	16.833
	8.945	16.477
	13.569	14.485
	10.32	13.872
	13.789	13.006
	13.204	13.596
	12.267	13.525
	11.456	17.044
	10.576	17.165
	13.843	15.467
	10.736	14.508
	10.911	13.872
	14.295	11.892
	11.799	15.358
	10.035	15.997
	14.928	14.077
	8.562	17.929
	11.316	14.711
	10.172	9.861
	10.635	12.142
	9.292	14.994
	11.088	15.954
	10.807	15.833
	17.051	14.679
	11.408	12.215
	7.436	17.056
	8.724	16.621
	17.796	22.576
	10.736	12.837
	9.027	13.522
	9.292	13.525
	14.618	15.154
	9.995	14.026
	6.908	18.128
	9.07	16.477
	9.186	17.084
	11.889	12.837
	10.776	11.892
	6.907	14.695
	13.724	14.448
	14.629	18.19
	14.747	12.621
	9.027	12.547
	12.759	12.215
	18.491	17.596
	10.535	14.077
	12.357	11.763
	11.782	18.677
	6.276	17.739
	6.276	9.861
	16.065	21.821
	11.818	14.908
	10.288	19.977
	12.406	15.684
	9.386	15.29
	9.07	16.726
	14.517	17.084
	9.386	11.369
	12.783	15.924
	16.034	15.154
	13.167	12.621
	13.724	18.19
	10.499	14.556
	11.326	14.448
	14.809	13.276
	11.697	12.547
	9.186	20.818
	9.351	13.555
	6.907	14.695
	11.456	14.994
	6.959	16.289
	10.807	14.416
	19.043	14.626
	10.172	17.929
	12.11	20.748
	9.22	11.763
	12.357	13.276
	12.888	19.92
	12.148	14.44
	8.203	15.056
	12.482	12.228
	13.359	24.229
	11.808	16.108
	9.462	16.135
	19.659	13.684
	10.776	11.369
	8.653	17.929
	12.706	18.889
	8.51	14.413
	15.146	15.67
	13.547	14.57
	8.4	15.29
	13.163	19.634
	8.51	15.67
	12.869	15.684
	10.632	16.666
	9.307	15.67
	11.444	17.636
	9.351	15.52
	8.743	20.525
	14.281	16.726
	11.782	12.44
	11.966	14.928
	9.758	15.924
	7.66	14.324
	15.298	14.537
	8.4	18.023
	14.618	17.917
	12.869	14.945
	14.04	13.555
	7.705	14.928
	10.581	16.835
	13.031	16.864
	12.94	22.107
	8.931	14.44
	10.632	16.639
	9.758	15.69
	13.167	17.138
	10.191	17.705
	17.756	16.636
	12.657	16.636
	8.203	15.135
	15.959	16.666
	9.431	14.483
	10.7	20.546
	11.699	14.391
	10.235	13.684
	14.04	14.8
	8.931	11.575
	7.942	10.762
	13.825	16.135
	13.798	10.762
	10.235	12.44
	8.833	15.9
	16.016	19.634
	15.07	13.378
	7.604	13.382
	2.068	16.35
	14.8	14.324
	8.833	17.333
	6.721	17.088
	12.063	15.555
	13.821	20.688
	2.068	19.958
	11.696	14.8
	10.7	13.854
	12.482	13.734
	13.001	16.568
	13.379	24.641
	7.66	15.386
	12.063	13.466
	5.586	10.758
	10.178	14.963
	14.937	15.136
	11.267	15.135
	8.133	20.3
	6.655	15.69
	11.635	15.968
	11.59	18.073
	11.998	15.554
	6.721	16.89
	12.063	15.968
	21.879	15.386
	10.191	17.312
	8.482	20.089
	11.812	14.483
	13.272	12.92
	5.586	22.791
	11.94	17.705
	11.267	13.382
	13.293	19.133
	7.942	11.254
	9.002	13.466
	14.994	15.555
	13.793	16.14
	19.659	13.734
	23.598	14.615
	9.77	23.305
	9.77	11.254
	7.331	22.972
	14.964	15.713
	8.133	13.854
	8.891	10.758
	14.937	9.786
	11.24	15.291
	6.655	15.186
	9.565	11.218
	8.765	13.358
[truncated: 1,523 more rows]
