# Supplementary material for: Live-cell imaging in human colonic monolayers reveals ERK waves limit the stem cell compartment to maintain epithelial homeostasis
Source: eLife. 2022 Sep 12;11:e78837. doi: 10.7554/eLife.78837 (PMC9499537; doi:10.7554/eLife.78837)
Supplement: Figure 5—source data 2. [file elife-78837-fig5-data2.xls]

## Sheet: Figure 5C
NO DOX	+ DOX
0.789844	0.840478
0.671805	0.90534
0.680515	0.828095
0.813709	0.649932
0.456994	0.86467
1.32251	1.34469
0.80171	1.01414
0.956296	0.918805
0.724468	0.97001
0.90427	0.925533
0.740053	1.19992
0.60813	1.02752
0.928918	0.913947
0.727273	1.03452
0.958507	0.873547
0.788803	1.12732
0.826279	1.12151
0.823371	1.25145
1.36688	0.627491
0.857738	0.569915
1.0491	1.72519
0.797511	1.20671
0.881703	0.911231
0.623231	0.809581
1.93902	1.79676
0.399149	1.34305
0.931175	1.30827
0.531946	1.79797
1.18467	1.59982
1.24167	0.951254
1.55588	1.21786
1.29364	0.48511
0.5511	0.90664
0.653642	0.636931
0.826042	1.24742
1.07242	0.816747
0.938842	1.26724
0.769551	1.10374
1.3708	0.976292
0.373305	0.860618
0.966396	1.55639
0.522266	1.10511
0.631327	1.12483
0.699064	0.968616
0.738112	0.750719
0.972988	0.944938
0.702779	1.33286
0.659208	0.833606
0.325482	0.720124
0.793957	0.768445
0.727062	1.02543
0.503578	0.688853
0.836196	0.720053
0.903753	0.900407
0.811937	0.66213
0.468675	0.901036
1.06492	0.778451
0.852434	1.09945
0.622371	0.551366
0.836533	0.700097
0.405402	0.593601
0.868784	0.869035
0.991189	0.759554
0.579912	0.98196
1.36766	1.00234
0.992388	1.12525
0.726269	0.792784
0.825947	0.472146
0.354279	1.04918
0.999526	0.940311
1.54918	0.788305
0.973621	0.906564
0.795164	1.08885
0.92172	0.987592
0.507393	1.15263
1.04256	1.24171
0.522392	0.548492
0.552078	0.843998
1.19263	1.54888
1.22793	0.68555
1.13766	1.30417
2.05555	1.21127
0.927134	1.8221
0.97365	0.637793
	0.682257
	1.12134
	1.08553
	1.07085
	1.8042
	1.30489
