# Supplementary material for: Live-cell imaging in human colonic monolayers reveals ERK waves limit the stem cell compartment to maintain epithelial homeostasis
Source: eLife. 2022 Sep 12;11:e78837. doi: 10.7554/eLife.78837 (PMC9499537; doi:10.7554/eLife.78837)
Supplement: Figure 6—source data 1. [file elife-78837-fig6-data1.xls]

## Sheet: Figure 6B
+Wnt3a	-Wnt3a
2862615	1052483
2608217	427501
1133552	1437493
1486045	1305328
2087745	1129687
1072852	1037897
1652835	1201594
1199123	1165347
1213692	525462
2072449	410570
2424662	1305422
1744532	1196575
1985290	1569056
1769019	1066201
2157724	1121019
1680553	1251400
1315845	1162413
1199572	1252919
2144693	968487
905894	1276332
1011962	1072997
2753244	866473
1301111	983220
1939772	836993
2498432	1164387
2245248	1639314
1779060	1098732
1217763	1509013
1180696	977598
2537050	1865473
2115486	1167648
1011800	1556786
2941908	1285457
1264828	1506322
1888676	1464595
2409716	788554
2282193	858339
3460976	2220175
2199968	493016
1602393	729887
2511381	1284835
2023015	1565174
1965988	1096177
2622267	1140243
1607806	1301712
2941330	1187502
1804451	1103419
1663387	1392078
2074514	1356296
2158343	1300020
975838	899989
1782889	1152020
1626276	848422
2025871	1122492
2004173	1443468
2653891	374639
1905671	1805888
2933025	3414426
1514946	2037592
1089496	885859
1627222	1117193
2171623	866886
1580807	1626438
3521700	582035
1920836	1002951
2128359	913236
955007	1109963
1369405	2310960
1289891	1289390
1454172	1432091
1699377	1256726
1476255	942708
2700805	1400446
1748434	2377428
1875324	1705624
1437169	864920
1413716	1201980
1633328	1448816
1830671	1175151
1338748	1335839
1708917	1728956
1561433	1877293
3226889	1427626
1723763	1416588
1169274	933060
1806443	1665403
1949923	1350500
3776821	927113
2297047	1786341
1651703	1851574
1738119	1371374
1723353	1627448
2925769	1443709
1416671	1598246
1477166	1000216
1720742	1301581
1581885	1355680
2099234	938713
1506449	1198404
2379767	1593267
2118478	1425991
1368571	945573
1778521	1546008
1936337	1887788
3702340	1527115
2796876	2009549
2122325	1901391
1542188	1565843
1665098	1714152
1543321	1532945
1233359	1852282
1656229	1284317
2066858	1598547
2348684	1144288
1348954	1281424
1276012	1049036
1796789	1865872
2341586	1256440
3105417	2030749
1239285	1254508
2444637	664810
3138896	1598503
1533790	2515581
2989202	1789533
2026549	1273766
1598101	1935117
1700713	1464826
1291064	1349155
1364151	947713
5074154	1228682
1306649	1727904
1882241	1420484
3202560	1895154
3228893	1309086
2423355	1022336
1501255	1264853
1732300	1710760
3286416	1372320
1677819	1956309
1297925	1033707
3059855	857665
1412045	1245381
4220580	1086928
2104955	1420611
2910735	1092100
1286101	1755622
1266537	1616410
1675615	1596612
2070923	1127493
1438545	2071308
1485047	1689996
1939684	1143357
1360410	920098
1301054	1979339
909149	1758419
1518340	1689207
1351616	1161318
1899668	1716851
3931183	881139
2488035	2076833
1598463	1604908
1136093	2479285
1571302	431535
2952221	2570660
3264830	1351065
4286746	991841
2827499	1303639
2481036	1462189
1883784	1479477
1152478	1989326
2002759	1245907
2977329	633142
2105264	1787406
971773	1229737
3302085	1740604
2103054	2289334
1941144	1602488
2532539	2546106
2290923	1321170
2138815	817749
2605107	1098646
954140	1019385
1236908	1674744
1300656	2448152
1395231	989959
1556474	1676845
1696936	1509409
2573254	1344255
1972702	1324683
2335255	2087461
1833543	1344103
1258501	1013372
3342847	1398946
1521100	1875433
1921339	925977
866951	1547516
4306016	1620239
1894812	1305685
3074576	1360403
1841694	1829249
1388484	2323426
1859644	2110088
1544618	930922
4648544	2625645
957698	1415106
2585954	1450653
2887738	1090682
2098831	1521765
2065648	1743462
3004205	1649033
1897929	840017
2290421	1500276
3104462	2346303
2992893	1905500
1107579	1377757
1799709	1188597
1341276	1302246
1909455	1996069
1558475	1705458
1072672	2148250
2952440	1355709
3790377	1374223
1585917	971666
1377692	1821625
1609831	1700807
1988050	1334565
3789429	654295
1109631	1515020
1158663	844955
1206932	1889447
1936624	1865971
2193721	1586840
1650772	1312272
2415042	1998151
1751856	1541843
1350173	1370175
2113800	1074694
2300108	1308422
1352892	1286233
2546789	1784002
2679783	1531134
2550112	1125796
1717516	1419358
1421697	1418470
1636557	1831606
1789394	896425
722447	1408143
2095066	1230558
2010589	1541801
2569760	1679044
2707333	1469578
3037820	1518394
3683850	897208
2201261	1746266
3540752	1853909
1753909	1224780
2156170	1347410
1165227	985775
2374975	2209782
2212587	1623635
1641280	1863840
1696353	1268120
907753	1271373
4000387	1588789
2021589	1904364
2440705	1100131
2178052	1136325
1723519	1329162
2358766	1245205
1361663	1150839
1001282	1385664
1490918	773426
2852167	1385978
1826795	1003940
3777439	1552183
2902055	1500196
2483391	1383163
1775787	1357163
3678354	1372888
1461817	1362673
2159636	1441715
4498362	1076338
1370505	1006479
1635677	902115
3667725	1668097
1200939	1617446
2382561	1264608
1773491	1419776
3124654	1567336
2178299	1526549
2861877	1502797
1177901	1520590
1192283	1181606
2342420	1665632
2064222	1028925
4411673	1396036
1433988	1308963
2220396	1686364
1284018	1257210
3159890	1254716
2832919	2269171
1970920	1749686
1627783	828058
1988184	1416927
1956064	1231466
2385078	2856433
2185214	1304081
2609347	1960982
2176321	1448335
1753223	1271989
2261871	1694754
1203769	1171785
1850887	1703316
1401996	1455135
2837372	1787410
1762647	1706172
2473295	1579874
3541314	1598256
2225834	1518854
2584280	1763723
1712188	1502983
1648340	1900630
2449218	1603086
1079526	1722945
2765085	1619081
1004282	1467972
3252621	1497887
2471487	1774412
2141585	1645876
2068174	1028642
1199216	900970
1174178	1255836
1082723	1555933
2597017	1625866
948585	1225731
1281881	1800181
989007	1624633
1622324	3273408
2414953	1756161
1835608	1583183
1481139	1319681
2775891	667011
2516115	1292339
2525639	652256
1359612	1520529
1873085	1109661
2237008	1577079
1729981	2034652
1167199	1147882
2272303	1399541
1279087	2714773
1081552	1607837
2237103	1325712
1426314	1963548
1721513	944097
1779691	1371592
1647032	1134073
1614480	1739801
1844384	1347030
1634202	1272535
2089260	1309350
541816	1262467
1996773	1012566
2681285	1645511
1162235	1400677
2338389	756018
1284428	1129021
985212	1361478
1447833	1689747
1209273	1359902
1467165	1746572
1008597	1301699
2110956	1603372
1441155	1100284
1265495	539751
1961789	1444089
2585241	1861356
1553605	1229987
1350422	779453
2051310	1001056
1914483	1290566
2677474	1546730
1585509	1468877
1156334	1269597
1837891	640060
2426711	626180
2699515
1902617
1049276
1595770
1699533
1592963
2227281
1337073
1676326
2415913
2141027
2177944
2093915
1285021
952539
