# Supplementary material for: Live-cell imaging in human colonic monolayers reveals ERK waves limit the stem cell compartment to maintain epithelial homeostasis
Source: eLife. 2022 Sep 12;11:e78837. doi: 10.7554/eLife.78837 (PMC9499537; doi:10.7554/eLife.78837)
Supplement: Figure 6—source data 4. [file elife-78837-fig6-data4.xls]

## Sheet: 6E bottom
DMSO	15.8 nM	50 nM	158 nM	500 nM
1.995	0.665	0.665	0.665	0.665
1.995	0	0.665	0	0
1.33	0.665	0	0.665	0
1.33	1.33	0.665	0.665	0
1.33	1.33	0.665	0	0
1.33	1.33	0	0.665	0
0	0	0	0	0
1.33	1.33	0.665	0.665	0
1.33	1.33	1.33	0.665	0
1.995	1.995	0	0	0
0	1.33	0.665	0	0.665
0.665	1.33	0.665	0.665	0
0.665	2.66	0	1.33	0.665
0.665		0	0	1.33
0		0	0	0.665
0.665		0.665	0.665	0.665
0.665		1.33	0	0.665
0.665		0	0.665	0
1.33		0	0	1.33
0.665		0	0	0
0		0.665	0	0
1.33		0	0	0.665
0.665		0.665	0.665	0
0		0	0	0
0.665		0	0	0
0.665		0	0	0
0.665		0.665	0	0.665
0		0	0	0
0		0.665	0.665	0
0		0.665	0.665	0
0.665		0.665	0.665	0
1.995		0	0	0
0.665		1.33	0	0
0.665		0.665	0.665	0
1.33		0	0.665	0
0.665		0	0	0
2.66		0	0	0
1.33		0	0.665	0
1.995		0	0.665	0
1.33		1.33	0.665	0
1.33		0	0.665	0
0		0	0	0
0		0.665	0	0
1.995		1.995	0	0
2.66		1.33	0.665	0.665
2.66		1.33	0.665	0.665
2.66		0.665	0.665	0
3.325		0.665	0	0.665
0.665
0
0
0.665
1.33
1.33
1.33
1.995
1.33
1.33
0.665
0.665
0.665
0
1.33
0
1.33
0
0.665
1.33
1.33
1.995
1.995
1.995
0.665
0
0.665
0.665
0.665
0
