# Supplementary material for: Live-cell imaging in human colonic monolayers reveals ERK waves limit the stem cell compartment to maintain epithelial homeostasis
Source: eLife. 2022 Sep 12;11:e78837. doi: 10.7554/eLife.78837 (PMC9499537; doi:10.7554/eLife.78837)
Supplement: Source data 1. [file elife-78837-data1.zip]

Archive with 1 entries (1 files):
- Replicate_key.xls
